# Supplementary material for: Controlled Growth of ZIF-8 Membranes on GO-Coated α-Alumina Supports via ZnO Atomic Layer Deposition for Improved Gas Separation
Source: Membranes (Basel). 2024 Oct 14;14(10):216. doi: 10.3390/membranes14100216 (PMC11509257; doi:10.3390/membranes14100216)
Supplement: Supplementary file 1 [file membranes-14-00216-s001.zip]

Archive with 1 entries (1 files):
- membranes-3236725-supplementary.pdf
